# Supplementary material for: Whole Genome Sequencing of Kodamaea ohmeri SSK and Its Characterization for Degradation of Inhibitors from Lignocellulosic Biomass
Source: Biology (Basel). 2025 Apr 24;14(5):458. doi: 10.3390/biology14050458 (PMC12109290; doi:10.3390/biology14050458)
Supplement: Supplementary file 1 [file biology-14-00458-s001.zip]

Archive with 1 entries (1 files):
- biology-3534015-supplementary.pdf
